# Supplementary material for: Phosphorylation of POU3F3 Mediated Nuclear Translocation Promotes Proliferation in Non‐Small Cell Lung Cancer through Accelerating ATP5PF Transcription and ATP Production
Source: Adv Sci (Weinh). 2025 Feb 11;12(13):2411503. doi: 10.1002/advs.202411503 (PMC11967767; doi:10.1002/advs.202411503)
Supplement: Supplementary file 2 — Supplemental Table 1 [file ADVS-12-2411503-s005.xlsx]

## Sheet: Sheet1
sgRNA sequence	sgPOU3F3 A F	CACCGGCCTGGCTCGGCGGCCTCGC		siRNA sequence	ATP5PF-1	CAAGAUUAGAGAAUACAAAtt
	sgPOU3F3 A R	AAACGCGAGGCCGCCGAGCCAGGCC				UUUGUAUUCUCUAAUCUUGtt
	sgPOU3F3 B F	CACCGGGCTTTGACGGCTGCCATTC			ATP5PF-2	ACAAGAUUAGAGAAUACAAtt
	sgPOU3F3 B R	AAACGAATGGCAGCCGTCAAAGCCC				UUGUAUUCUCUAAUCUUGUtt
					NDUFB8-1	GCGUGUGGAAGACUACGAAtt
	sgimportin A1 F	CACCGGAAGAAGAAGTTATGTCAGA				UUCGUAGUCUUCCACACGCtt
	sgimportin A1 R	AAACTCTGACATAACTTCTTCTTCC			NDUFB8-2	GGCACCUAGACAUGUACAAtt
	sgimportin A2 F	CACCGAATGAGGCGTCGCAGAATAG				UUGUACAUGUCUAGGUGCCtt
	sgimportin A2 R	AAACCTATTCTGCGACGCCTCATTC			MRRF-1	GACAGUGCAUGAAAGACAAtt
	sgimportin A3 F	CACCGTAGAGATTATGTCATATCAC				UUGUCUUUCAUGCACUGUCtt
	sgimportin A3 R	AAACGTGATATGACATAATCTCTAC			MRRF-2	GGCAGUGAAGACCAAAGAAtt
	sgimportin A4 F	CACCGCCTTTTTTTCTACAGGTGAT				UUCUUUGGUCUUCACUGCCtt
	sgimportin A4 R	AAACATCACCTGTAGAAAAAAAGGC			FDX2-1	GAGGGAAGACGACAUGCUAtt
	sgimportin A5 F	CACCGGACTAGCCATGGCATCTTAA				UAGCAUGUCGUCUUCCCUCtt
	sgimportin A5 R	AAACTTAAGATGCCATGGCTAGTC			FDX2-2	GGACAACCAGAAAGUUUCAtt
	sgimportin A6 F	CACCGCTCCTTCCTTTAAGATGCCA				UGAAACUUUCUGGUUGUCCtt
	sgimportin A6 R	AAACTGGCATCTTAAAGGAAGGAGC			CISD3-1	GCUCAUGAAGGAAGAAUUAtt
	sgimportin A7 F	CACCGACTAGCTGAGGCGACAGCAG				UAAUUCUUCCUUCAUGAGCtt
	sgimportin A7 R	AAACCTGCTGTCGCCTCAGCTAGTC			CISD3-2	GCCCAGUGGUUCCCUAGAAtt
	sgimportin B1 F	CACCGGACAGTTCCACAAGGAAAGT				UUCUAGGGAACCACUGGGCtt
	sgimportin B1 R	AAACACTTTCCTTGTGGAACTGTCC			NDUFAF8-1	GAGUUAGAAUAAGAUGUAAtt
						UUACAUCUUAUUCUAACUCtt
					NDUFAF8-2	CGAUAAAGACUCGGUCAAAtt
						UUUGACCGAGUCUUUAUCGtt
					DIABLO-1	CCGACAAUAUACAAGUUUAtt
						UAAACUUGUAUAUUGUCGGtt
					DIABLO-2	GCAGAAGCUGCAUAUCAAAtt
						UUUGAUAUGCAGCUUCUGCtt
					ACAD11-1	GGAUAGCUUUCAAGAAGAAtt
						UUCUUCUUGAAAGCUAUCCtt
					ACAD11-2	GGACAGUUCCAAUGAUAAAtt
						UUUAUCAUUGGAACUGUCCtt
					HOGA1-1	GCAUGGAUUUCACCAGCAAtt
						UUGCUGGUGAAAUCCAUGCtt
					HOGA1-2	GGAGGAGAAUCUGCACAAAtt
						UUUGUGCAGAUUCUCCUCCtt
					MTFP1-1	GACAGAAGCUUAGAGACAAtt
						UUGUCUCUAAGCUUCUGUCtt
					MTFP1-2	ACAGAAGCUUAGAGACAAAtt
						UUUGUCUCUAAGCUUCUGUtt
					ARG2-1	GGCAAGAGACAAAGACCAAtt
						UUGGUCUUUGUCUCUUGCCtt
					ARG2-2	GGAUCUUGUUGAAGUCAAUtt
						AUUGACUUCAACAAGAUCCtt
					CHCHD6-1	GGAAGAAUGCUGAGAUGUAtt
						UACAUCUCAGCAUUCUUCCtt
					CHCHD6-2	AGAUGGAGAGCACAAUAAAtt
						UUUAUUGUGCUCUCCAUCUtt
					PLPBP-1	GGUUCUCCUGAAAGGUUAAtt
						UUAACCUUUCAGGAGAACCtt
					PLPBP-2	GUUGAAGUAGGAUCUACAAtt
						UUGUAGAUCCUACUUCAACtt
					ACP6-1	CAUUGACAGUAGUGAUAAAtt
						UUUAUCACUACUGUCAAUGtt
					ACP6-2	CAGAAGUCUUGUAUCCCAAtt
						UUGGGAUACAAGACUUCUGtt
					OGG1-1	GGUUCUGCCUUCUGGACAAtt
						UUGUCCAGAAGGCAGAACCtt
					OGG1-2	GCAAGUACUUCCAGCUAGAtt
						UCUAGCUGGAAGUACUUGCtt
					COMTD1-1	GAGUGUGUGCGAAACCUAAtt
						UUAGGUUUCGCACACACUCtt
					COMTD1-2	CGAGUGUGUGCGAAACCUAtt
						UAGGUUUCGCACACACUCGtt
					CPT1C-1	GGUUAUGGUGUUUCUUAUAtt
						UAUAAGAAACACCAUAACCtt
					CPT1C-2	GACUGAUGGAGAAGAUCAAtt
						UUGAUCUUCUCCAUCAGUCtt
					NDUFB1-1	GAUGUUAUUUAGACAGAAAtt
						UUUCUGUCUAAAUAACAUCtt
					NDUFB1-2	GAAGUUACCUGGAAGUAAAtt
						UUUACUUCCAGGUAACUUCtt
					PRSS35-1	GGUUCAGCAUCUUGGACAAtt
						UUGUCCAAGAUGCUGAACCtt
					PRSS35-2	GGUUGUUGAAGAUGAGGAAtt
						UUCCUCAUCUUCAACAACCtt
