# Supplementary material for: Phosphorylation of POU3F3 Mediated Nuclear Translocation Promotes Proliferation in Non‐Small Cell Lung Cancer through Accelerating ATP5PF Transcription and ATP Production
Source: Adv Sci (Weinh). 2025 Feb 11;12(13):2411503. doi: 10.1002/advs.202411503 (PMC11967767; doi:10.1002/advs.202411503)
Supplement: Supplementary file 3 — Supplemental Table 2 [file ADVS-12-2411503-s001.xlsx]

## Sheet: Sheet1
qPCR primers	qPOU3F3 F	GCGGCTTCTAACCCCTACC
	qPOU3F3 R	CCCCTGCATGAAGTCGCTC
	qATP5PF F	ACAGGAACCGTGTGGATACAT
	qATP5PF R	CCCCACCCAGCACATGAAT
	qGAPDH F	GGAGCGAGATCCCTCCAAAAT
	qGAPDH R	GGCTGTTGTCATACTTCTCATGG
