# Supplementary material for: Phosphorylation of POU3F3 Mediated Nuclear Translocation Promotes Proliferation in Non‐Small Cell Lung Cancer through Accelerating ATP5PF Transcription and ATP Production
Source: Adv Sci (Weinh). 2025 Feb 11;12(13):2411503. doi: 10.1002/advs.202411503 (PMC11967767; doi:10.1002/advs.202411503)
Supplement: Supplementary file 4 — Supplemental Table 3 [file ADVS-12-2411503-s003.xlsx]

## Sheet: Sheet1
ChIP-qPCR primers	ATP5PF 1F	TCATTACTATACATGCCTCA
	ATP5PF 1R	GAGGGACTAGCCTGTCTCTC
	ATP5PF 2F	ATCTTTGCTCTTCTCACGAG
	ATP5PF 2R	TTTGATCAGGTTAGCGGAC
	ATP5PF 3F	TTATCTCCTTGGTTTAC
	ATP5PF 3R	GCGGGACTCAGCGATTCAC
	ATP5PF 4F	GAATCGCTGAGTCCCGCGAT
	ATP5PF 4R	TCGCCGCTCCCTCCTTTCCG
