# Supplementary material for: Phosphorylation of POU3F3 Mediated Nuclear Translocation Promotes Proliferation in Non‐Small Cell Lung Cancer through Accelerating ATP5PF Transcription and ATP Production
Source: Adv Sci (Weinh). 2025 Feb 11;12(13):2411503. doi: 10.1002/advs.202411503 (PMC11967767; doi:10.1002/advs.202411503)
Supplement: Supplementary file 5 — Supplemental Table 4 [file ADVS-12-2411503-s004.xlsx]

## Sheet: Sheet1
Downregulated gene
DIABLO
FDX2
ACAD11
MRRF
ACP6
OGG1
CISD3
ATP5PF
ARG2
COMTD1
NDUFB1
NDUFAF8
CHCHD6
HOGA1
NDUFB8
PLPBP
MTFP1
CPT1C
PRSS35
